# Supplementary material for: Enhanced role of the entorhinal cortex in adapting to increased working memory load
Source: Nat Commun. 2025 Jul 1;16:5798. doi: 10.1038/s41467-025-60681-w (PMC12217308; doi:10.1038/s41467-025-60681-w)
Supplement: Supplementary file 4 — Source Data [file 41467_2025_60681_MOESM4_ESM.xlsx]

## Sheet: Figure2D
Figure 2D
	load 4 vs load 6			load 6 vs load 8
	Hipp	EC	LTC	Hipp	EC	LTC
data1	58.2878	55.1913	56.2842	52.0788	56.0175	52.5164
data2	57.1949	55.3734	56.8306	55.7987	54.7046	52.7352
data3	55.9199	55.3734	56.8306	51.86	56.2363	56.674
data4	57.5592	57.5592	56.4663	53.3917	51.6411	54.4858
data5	57.377	55.9199	57.5592	55.3611	55.1422	56.674
data6	57.377	55.1913	56.8306	52.954	58.4245	52.954
data7	57.377	56.102	57.7413	49.453	55.3611	56.8928
data8	57.7413	55.9199	57.377	50.1094	56.2363	53.3917
data9	57.5592	54.827	57.5592	55.3611	54.267	57.5492
data10	57.5592	57.5592	57.0128	53.1729	57.7681	56.674
data11	45.173	57.377	57.1949	53.6105	57.7681	57.1116
data12	56.6485	56.6485	57.1949	52.2976	58.2057	52.5164
data13	57.5592	53.9162	57.377	52.954	55.1422	54.7046
data14	57.5592	58.1056	57.5592	54.9234	55.3611	50.9847
data15	57.5592	57.1949	56.8306	50.3282	56.8928	61.2691
data16	56.4663	55.7377	43.1694	53.3917	53.3917	55.3611
data17	57.377	58.2878	57.5592	52.2976	56.0175	56.0175
data18	43.3515	57.7413	57.7413	54.0481	54.267	52.954
data19	57.9235	55.1913	43.898	53.6105	53.8293	52.2976
data20	56.102	56.6485	57.9235	53.6105	55.5799	48.3589
data21	57.7413	57.1949	56.8306	49.2341	54.7046	51.4223
data22	57.9235	55.7377	57.5592	55.7987	54.267	51.4223
data23	42.9872	57.1949	57.377	51.86	56.8928	52.7352
data24	57.0128	56.2842	57.9235	53.1729	55.5799	54.4858
data25	58.2878	56.102	42.4408	50.547	54.4858	52.5164
data26	57.5592	57.7413	57.377	52.0788	55.7987	54.267
data27	57.5592	56.2842	57.1949	53.8293	57.1116	53.8293
data28	57.5592	57.5592	57.9235	54.0481	55.5799	53.3917
data29	57.1949	59.0164	57.377	53.3917	54.4858	52.0788
data30	57.9235	56.102	57.377	50.9847	51.2035	52.5164
data31	57.5592	55.3734	56.8306	54.4858	56.4551	52.2976
data32	57.377	54.4627	57.1949	53.8293	59.2998	55.5799
data33	56.102	58.1056	57.0128	50.547	58.6433	57.3304
data34	57.5592	56.2842	57.377	54.0481	57.5492	54.267
data35	57.5592	57.5592	57.5592	51.4223	57.9869	53.8293
data36	42.8051	55.5556	57.5592	53.1729	55.5799	53.6105
data37	57.0128	57.377	57.7413	54.4858	55.7987	54.9234
data38	57.5592	57.377	57.5592	52.2976	52.7352	51.2035
data39	57.7413	56.8306	57.9235	55.7987	57.3304	52.2976
data40	57.9235	54.827	57.9235	53.3917	57.1116	56.8928
data41	57.7413	56.8306	57.5592	52.2976	55.1422	55.3611
data42	57.377	55.9199	57.1949	50.3282	54.7046	55.3611
data43	57.5592	56.2842	57.0128	49.2341	54.7046	54.9234
data44	57.7413	57.1949	56.6485	55.1422	55.5799	54.4858
data45	58.1056	58.2878	56.2842	52.5164	53.8293	54.0481
data46	57.9235	54.6448	57.0128	52.2976	58.2057	50.9847
data47	57.5592	55.1913	45.7195	52.7352	54.4858	50.3282
data48	56.8306	56.4663	42.2587	52.7352	57.3304	52.0788
data49	57.7413	56.2842	42.2587	53.3917	56.2363	55.3611
data50	57.9235	57.5592	57.9235	50.547	54.0481	51.4223
data51	57.5592	57.5592	57.5592	51.4223	53.1729	55.7987
data52	57.1949	57.1949	56.2842	54.7046	55.1422	54.0481
data53	57.5592	56.4663	57.5592	49.8906	55.3611	53.8293
data54	43.3515	56.6485	57.1949	49.8906	55.7987	55.3611
data55	57.1949	55.7377	57.9235	52.2976	55.7987	53.1729
data56	57.5592	55.7377	57.377	52.0788	54.267	52.954
data57	42.0765	57.0128	57.1949	52.954	57.5492	55.1422
data58	57.5592	56.102	55.9199	55.3611	56.2363	52.2976
data59	57.5592	56.8306	57.377	52.2976	59.7374	54.267
data60	57.5592	54.827	57.1949	54.0481	54.4858	54.267
data61	57.1949	56.8306	57.377	53.1729	56.0175	54.7046
data62	57.5592	57.377	55.7377	50.7659	56.674	54.0481
data63	57.377	54.4627	57.9235	54.4858	55.7987	52.7352
data64	56.8306	56.6485	57.377	54.4858	56.4551	53.3917
data65	57.0128	55.3734	55.5556	54.7046	54.9234	51.2035
data66	57.5592	56.4663	54.6448	50.547	52.2976	54.0481
data67	57.9235	57.1949	56.6485	52.954	59.7374	52.7352
data68	57.5592	56.6485	57.5592	52.954	55.3611	53.3917
data69	57.5592	54.827	57.7413	53.6105	52.5164	53.1729
data70	57.377	57.1949	57.0128	52.2976	52.5164	52.7352
data71	57.5592	56.2842	42.8051	50.1094	56.2363	54.9234
data72	57.377	57.1949	56.8306	52.0788	55.1422	53.3917
data73	57.5592	56.4663	57.7413	54.9234	56.0175	55.1422
data74	57.5592	56.4663	57.9235	50.9847	54.9234	53.1729
data75	57.5592	55.9199	57.0128	53.1729	56.8928	56.4551
data76	57.5592	55.0091	57.7413	55.7987	58.2057	56.674
data77	57.5592	55.3734	57.1949	55.5799	55.5799	53.8293
data78	57.377	58.4699	57.5592	54.4858	56.2363	60.1751
data79	57.9235	57.5592	55.1913	52.7352	54.4858	54.0481
data80	58.1056	57.1949	57.5592	53.1729	53.3917	52.5164
data81	57.7413	57.9235	57.377	52.2976	52.0788	52.0788
data82	57.7413	53.7341	57.377	54.4858	55.5799	50.3282
data83	57.5592	56.6485	57.5592	51.4223	52.5164	52.2976
data84	57.377	56.4663	57.7413	50.9847	54.9234	50.1094
data85	43.5337	55.1913	57.377	52.954	55.5799	53.6105
data86	57.5592	56.4663	57.5592	55.7987	54.9234	56.4551
data87	56.8306	56.2842	57.5592	53.1729	56.8928	55.3611
data88	57.5592	57.5592	56.8306	51.2035	53.8293	54.267
data89	58.2878	55.3734	57.7413	52.0788	53.6105	52.5164
data90	57.5592	57.9235	57.5592	54.267	55.3611	58.2057
data91	57.5592	57.1949	55.3734	51.86	56.0175	50.547
data92	57.5592	57.1949	57.377	51.86	53.6105	52.0788
data93	57.5592	54.6448	43.3515	53.8293	58.6433	52.0788
data94	57.377	57.7413	57.377	51.4223	54.7046	51.86
data95	57.377	57.0128	57.1949	55.5799	55.3611	54.0481
data96	57.5592	55.0091	54.6448	50.1094	55.7987	51.2035
data97	57.5592	55.3734	57.377	54.267	53.6105	52.7352
data98	40.8015	54.6448	57.5592	51.86	54.7046	54.7046
data99	57.1949	57.5592	58.1056	53.1729	54.4858	51.86
data100	57.9235	57.7413	57.7413	53.6105	54.267	54.7046

## Sheet: Figure2E
Figure 2E
	Hipp	EC	LTC
data1	6.20902	-0.826249	3.76774
data2	1.39621	0.668811	4.09537
data3	4.0599	-0.862918	0.15664
data4	4.16751	5.91806	1.98053
data5	2.016	0.777622	0.885238
data6	4.423	-3.23325	3.87655
data7	7.9241	0.740953	0.848569
data8	7.63194	-0.31647	3.98536
data9	2.19815	0.56	0.00996441
data10	4.38633	-0.208854	0.33879
data11	-8.43746	-0.391003	0.0833024
data12	4.35086	-1.55724	4.67849
data13	4.60515	-1.22602	2.67245
data14	2.63578	2.7446	6.57452
data15	7.23097	0.302121	-4.43855
data16	3.07462	2.34602	-12.1917
data17	5.07946	2.27029	1.54169
data18	-10.6966	3.47439	4.7873
data19	4.31299	1.36194	-8.3996
data20	2.4915	1.06858	9.56464
data21	8.50721	2.4903	5.40828
data22	2.12481	1.47075	6.13688
data23	-8.87271	0.302121	4.64182
data24	3.83988	0.704284	3.43772
data25	7.74075	1.61623	-10.0756
data26	5.48042	1.94266	3.11009
data27	3.72988	-0.827444	3.36558
data28	3.51106	1.97933	4.53181
data29	3.80321	4.53062	5.29827
data30	6.93881	4.8985	4.86064
data31	3.07342	-1.08174	4.53301
data32	3.54773	-4.83712	1.61503
data33	5.55496	-0.537679	-0.317665
data34	3.51106	-1.26508	3.11009
data35	6.13688	-0.427672	3.72988
data36	-10.3678	-0.0243132	3.9487
data37	2.52697	1.57836	2.81793
data38	5.26161	4.64182	6.3557
data39	1.94266	-0.499815	5.6259
data40	4.53181	-2.28464	1.03072
data41	5.44375	1.68837	2.19815
data42	7.04882	1.21526	1.83385
data43	8.32506	1.57956	2.08934
data44	2.59912	1.61503	2.16267
data45	5.58924	4.45847	2.23601
data46	5.6259	-3.56088	6.02807
data47	4.82397	0.70548	-4.60874
data48	4.09537	-0.864113	-9.82012
data49	4.34966	0.0478292	-13.1024
data50	7.37645	3.51106	6.50118
data51	6.13688	4.38633	1.76051
data52	2.4903	2.05267	2.23601
data53	7.66861	1.10525	3.72988
data54	-6.53904	0.849765	1.83385
data55	4.89731	-0.0609822	4.75063
data56	5.48042	1.47075	4.423
data57	-10.8775	-0.536484	2.05267
data58	2.19815	-0.13432	3.62226
data59	5.26161	-2.90682	3.11009
data60	3.51106	0.341181	2.92794
data61	4.02203	0.813096	2.67245
data62	6.79333	0.703089	1.68956
data63	2.89127	-1.33603	5.18827
data64	2.34482	0.193309	3.98536
data65	2.30816	0.449993	4.35205
data66	7.01215	4.16871	0.596669
data67	4.96945	-2.54252	3.91322
data68	4.60515	1.2874	4.16751
data69	3.9487	2.31055	4.56848
data70	5.07946	4.67849	4.27752
data71	7.44979	0.0478292	-12.1183
data72	5.29827	2.05267	3.43892
data73	2.63578	0.448797	2.59912
data74	6.57452	1.54289	4.75063
data75	4.38633	-0.972925	0.557608
data76	1.76051	-3.19658	1.06739
data77	1.97933	-0.206463	3.36558
data78	2.89127	2.23362	-2.61586
data79	5.18827	3.07342	1.14312
data80	4.93278	3.80321	5.04279
data81	5.44375	5.84472	5.29827
data82	3.25557	-1.84581	7.04882
data83	6.13688	4.13204	5.26161
data84	6.39237	1.54289	7.63194
data85	-9.42035	-0.388612	3.76655
data86	1.76051	1.54289	1.10406
data87	3.65773	-0.608626	2.19815
data88	6.3557	3.72988	2.56364
data89	6.20902	1.7629	5.22494
data90	3.29224	2.56245	-0.646491
data91	5.69924	1.17739	4.82636
data92	5.69924	3.5844	5.29827
data93	3.72988	-3.99852	-8.72723
data94	5.95473	3.03675	5.51709
data95	1.79718	1.6517	3.14676
data96	7.44979	-0.78958	3.44131
data97	3.29224	1.7629	4.64182
data98	-11.0585	-0.0597864	2.8546
data99	4.02203	3.07342	6.24569
data100	4.31299	3.47439	3.03675

## Sheet: Figure3B
Figure 3B
load 4 vs load 6						load 6 vs load 8
		Test						Test
		Hipp	EC	LTC				Hipp	EC	LTC
Training	Hipp		57.3384	56.9515		Training	Hipp		50.19	50.38
	EC	57.3093		57.1886			EC	53.1453		53.1103
	LTC	57.5838	57.4341				LTC	50.435	53.2903

## Sheet: Figure3C
Figure 3C
	load 4 vs load 6			load 6 vs load 8
	Hipp	EC	LTC	Hipp	EC	LTC
data1	57.7731	59.8739	59.2437	52.9165	53.5354	49.8359
data2	55.6723	58.1933	58.8235	50.6443	59.596	50.1978
data3	58.8235	56.5126	56.5126	47.6726	56.5657	52.1423
data4	54.4118	57.9832	59.4538	49.3143	49.2424	49.6674
data5	56.0924	56.9328	59.2437	46.9653	55.8081	53.3458
data6	57.3529	57.3529	58.4034	50.6946	53.2828	50.4841
data7	57.1429	57.1429	57.3529	52.1926	56.3131	50.2652
data8	61.5546	55.2521	57.563	51.3593	53.0303	51.351
data9	56.5126	55.8824	57.563	50.3072	57.3232	51.5279
data10	56.7227	57.3529	55.2521	53.3541	60.6061	53.0342
data11	54.6218	57.1429	57.7731	50.0293	56.3131	53.0933
data12	56.9328	56.7227	57.1429	49.4148	51.2626	49.3982
data13	56.5126	57.563	56.9328	51.3427	54.798	53.085
data14	53.9916	59.2437	58.6134	50.8123	50.2525	52.5882
data15	58.4034	56.3025	59.0336	48.4804	54.5455	51.797
data16	56.0924	55.2521	59.8739	52.4705	53.7879	50.3575
data17	57.7731	57.7731	56.0924	48.6153	49.7475	50.8797
data18	55.6723	57.3529	57.563	55.0627	53.2828	52.7568
data19	56.0924	57.3529	57.563	48.9855	51.2626	51.1996
data20	58.1933	56.9328	56.9328	50.3409	55.303	49.1794
data21	56.5126	59.6639	56.5126	47.0078	55.0505	54.1708
data22	56.5126	58.6134	57.3529	51.8981	50.2525	53.5901
data23	56.9328	56.3025	56.3025	46.4939	52.2727	48.9269
data24	61.5546	57.563	56.9328	49.4065	53.2828	51.8141
data25	58.6134	56.5126	59.0336	48.7335	50.7576	50.8963
data26	55.8824	55.6723	57.563	51.4853	55.303	52.9419
data27	57.9832	57.7731	56.7227	51.6119	56.8182	52.9502
data28	57.563	58.4034	59.2437	50.8289	54.0404	54.0106
data29	56.3025	54.8319	57.1429	52.5882	54.0404	49.3308
data30	56.7227	56.0924	55.8824	47.4035	53.0303	49.6928
data31	55.8824	56.9328	57.1429	47.1255	53.7879	53.9603
data32	59.6639	57.7731	57.1429	50.0376	48.7374	54.4653
data33	56.7227	57.563	55.4622	50.2735	53.7879	53.3795
data34	57.3529	59.0336	56.7227	48.0599	50	53.7415
data35	52.7311	56.5126	60.5042	45.4081	55.303	49.9199
data36	56.9328	57.563	57.563	52.218	52.7778	55.2903
data37	57.3529	57.9832	55.4622	51.1322	49.7475	52.5717
data38	56.9328	56.3025	57.9832	52.6474	54.798	50.5935
data39	59.0336	56.5126	57.1429	49.8276	53.5354	51.0648
data40	59.4538	56.9328	56.9328	53.5646	49.2424	50.804
data41	58.6134	52.521	57.563	48.3627	52.5253	53.7498
data42	57.1429	57.9832	56.3025	50.6272	52.7778	53.4469
data43	57.563	57.3529	56.9328	50.6692	48.2323	48.9689
data44	57.1429	56.9328	55.4622	45.8209	54.2929	50.6272
data45	54.6218	56.9328	57.9832	48.6407	52.2727	53.1607
data46	57.1429	56.9328	56.7227	50.3829	48.7374	52.1252
data47	57.563	56.7227	59.2437	48.4467	54.0404	51.2919
data48	56.3025	57.9832	58.1933	50.2398	55.0505	53.085
data49	56.7227	57.563	59.0336	52.4114	53.0303	54.3222
data50	56.9328	56.9328	56.3025	53.2784	57.0707	55.1389
data51	57.1429	58.6134	62.395	47.4792	48.2323	50.3072
data52	59.2437	56.7227	55.4622	45.838	53.0303	53.3375
data53	56.9328	56.3025	55.6723	52.6894	54.0404	55.2395
data54	54.8319	57.3529	58.4034	50.1641	50	50.9134
data55	56.9328	56.9328	58.8235	48.4219	55.8081	51.3345
data56	58.6134	56.3025	56.9328	52.4534	57.3232	54.4653
data57	53.1513	57.7731	56.5126	51.8053	50.7576	48.523
data58	57.7731	56.9328	59.8739	54.5156	54.2929	51.7887
data59	52.3109	57.563	56.9328	50.3746	51.7677	53.674
data60	56.7227	56.9328	57.563	49.7602	51.5152	51.0057
data61	58.1933	58.6134	54.6218	47.2603	57.0707	49.8442
data62	55.6723	57.7731	58.4034	48.4721	52.5253	55.0627
data63	59.8739	57.7731	56.7227	53.3624	54.5455	53.2447
data64	59.2437	57.1429	55.2521	52.9419	54.0404	52.9839
data65	55.4622	56.9328	58.1933	53.211	55.0505	53.7498
data66	56.3025	57.563	57.1429	53.4889	54.2929	53.8763
data67	61.5546	60.9244	57.9832	48.8512	51.0101	54.4653
data68	57.3529	55.2521	54.2017	52.3777	54.2929	52.0075
data69	57.7731	55.4622	57.3529	54.4653	56.3131	54.2045
data70	56.7227	57.7731	57.563	50.0127	53.0303	45.4673
data71	55.8824	58.8235	57.563	51.2162	53.2828	53.1944
data72	54.2017	57.563	57.563	51.1322	53.2828	50.7366
data73	54.6218	56.7227	58.6134	48.1693	58.5859	48.4893
data74	57.1429	56.9328	57.563	47.0078	54.798	48.6827
data75	57.9832	57.563	57.3529	48.9015	51.7677	51.5361
data76	57.7731	57.563	57.3529	53.2281	52.5253	49.5077
data77	59.2437	55.8824	58.1933	50.5006	51.7677	51.1322
data78	56.5126	58.4034	58.4034	52.2683	57.0707	51.1068
data79	56.9328	57.7731	53.5714	50.0464	50.2525	49.2297
data80	57.1429	59.6639	59.6639	49.3645	53.2828	52.1169
data81	56.9328	56.5126	55.4622	51.519	51.5152	49.3563
data82	58.6134	59.2437	58.8235	48.7164	47.2222	52.1169
data83	57.7731	56.9328	59.2437	49.5077	53.2828	54.3642
data84	56.7227	57.9832	60.2941	52.7651	54.2929	52.1423
data85	56.5126	54.8319	58.4034	49.0109	54.2929	56.9315
data86	56.3025	57.7731	58.4034	51.5864	49.4949	50.8626
data87	60.5042	56.7227	57.1429	47.8074	51.5152	52.0666
data88	56.9328	57.3529	55.8824	47.2686	52.5253	49.9033
data89	57.563	56.7227	58.4034	46.2668	52.0202	53.5646
data90	62.1849	56.9328	55.042	52.7816	54.0404	51.713
data91	58.8235	57.563	58.1933	55.5009	50.7576	51.5107
data92	54.6218	57.7731	56.5126	51.7378	54.798	53.2618
data93	57.563	57.1429	59.6639	53.3204	48.4848	56.2413
data94	56.0924	57.3529	55.4622	49.3308	51.0101	52.1506
data95	57.7731	57.9832	60.2941	52.1423	51.7677	53.5983
data96	61.5546	57.3529	58.6134	51.477	51.5152	53.1187
data97	57.563	56.9328	55.4622	51.267	50	52.9839
data98	57.7731	57.9832	58.4034	51.0648	56.5657	53.8089
data99	52.521	56.7227	56.3025	49.5414	53.2828	48.6324
data100	58.1933	56.9328	57.563	54.583	48.4848	50.888

## Sheet: Figure4B
Figure 4B
	Hipp		LTC
	original	EC-residual	original	EC-residual
data1	52.0788	50.9847	52.5164	50
data2	55.7987	50.9847	52.7352	50
data3	51.86	50.7659	56.674	50
data4	53.3917	50.9847	54.4858	50.7911
data5	55.3611	49.0153	56.674	50
data6	52.954	48.3589	52.954	51.8987
data7	49.453	49.0153	56.8928	50
data8	50.1094	49.2341	53.3917	46.8354
data9	55.3611	49.0153	57.5492	54.1139
data10	53.1729	50.9847	56.674	50
data11	53.6105	49.0153	57.1116	50
data12	52.2976	50.9847	52.5164	50
data13	52.954	50.9847	54.7046	50
data14	54.9234	50.547	50.9847	50
data15	50.3282	51.4223	61.2691	49.5253
data16	53.3917	51.2035	55.3611	49.2089
data17	52.2976	50.9847	56.0175	50
data18	54.0481	51.2035	52.954	50
data19	53.6105	49.0153	52.2976	45.2532
data20	53.6105	50.9847	48.3589	47.4684
data21	49.2341	49.0153	51.4223	50
data22	55.7987	49.0153	51.4223	50
data23	51.86	49.0153	52.7352	50
data24	53.1729	50.9847	54.4858	50
data25	50.547	50.9847	52.5164	53.6392
data26	52.0788	50.9847	54.267	50
data27	53.8293	50.3282	53.8293	50
data28	54.0481	49.2341	53.3917	46.0443
data29	53.3917	49.0153	52.0788	50
data30	50.9847	48.7965	52.5164	50
data31	54.4858	50.9847	52.2976	52.5316
data32	53.8293	49.0153	55.5799	50
data33	50.547	49.0153	57.3304	50.3165
data34	54.0481	48.5777	54.267	50
data35	51.4223	50.9847	53.8293	50
data36	53.1729	50.9847	53.6105	50
data37	54.4858	50.9847	54.9234	54.1139
data38	52.2976	49.0153	51.2035	50
data39	55.7987	47.7024	52.2976	50
data40	53.3917	49.6718	56.8928	50
data41	52.2976	50.9847	55.3611	50
data42	50.3282	49.0153	55.3611	50
data43	49.2341	50.9847	54.9234	51.5823
data44	55.1422	50.7659	54.4858	53.1646
data45	52.5164	49.0153	54.0481	50
data46	52.2976	50.7659	50.9847	50
data47	52.7352	50.9847	50.3282	50
data48	52.7352	50.9847	52.0788	50
data49	53.3917	50.9847	55.3611	50
data50	50.547	50.9847	51.4223	50
data51	51.4223	51.2035	55.7987	50
data52	54.7046	49.0153	54.0481	50
data53	49.8906	48.7965	53.8293	50
data54	49.8906	54.4858	55.3611	50
data55	52.2976	53.3917	53.1729	53.7975
data56	52.0788	50.9847	52.954	50
data57	52.954	50.9847	55.1422	50
data58	55.3611	53.3917	52.2976	53.1646
data59	52.2976	50.9847	54.267	48.1013
data60	54.0481	49.0153	54.267	50
data61	53.1729	49.0153	54.7046	50
data62	50.7659	49.0153	54.0481	51.2658
data63	54.4858	50.9847	52.7352	50
data64	54.4858	49.0153	53.3917	52.2152
data65	54.7046	50.9847	51.2035	52.2152
data66	50.547	49.0153	54.0481	50
data67	52.954	49.0153	52.7352	50
data68	52.954	50.9847	53.3917	50.1582
data69	53.6105	49.0153	53.1729	53.0063
data70	52.2976	49.0153	52.7352	53.481
data71	50.1094	50.9847	54.9234	50
data72	52.0788	50.9847	53.3917	50
data73	54.9234	49.0153	55.1422	50
data74	50.9847	49.0153	53.1729	50
data75	53.1729	50.9847	56.4551	50
data76	55.7987	49.2341	56.674	50
data77	55.5799	51.2035	53.8293	50.7911
data78	54.4858	50.9847	60.1751	50
data79	52.7352	49.0153	54.0481	50
data80	53.1729	49.0153	52.5164	50.1582
data81	52.2976	50.9847	52.0788	50
data82	54.4858	50.9847	50.3282	50
data83	51.4223	52.0788	52.2976	52.2152
data84	50.9847	48.7965	50.1094	50
data85	52.954	53.6105	53.6105	50
data86	55.7987	49.0153	56.4551	50
data87	53.1729	50.9847	55.3611	50
data88	51.2035	48.14	54.267	50
data89	52.0788	50.9847	52.5164	50
data90	54.267	50.9847	58.2057	52.6899
data91	51.86	50.9847	50.547	49.6835
data92	51.86	50.9847	52.0788	50
data93	53.8293	49.8906	52.0788	52.8481
data94	51.4223	50.9847	51.86	50
data95	55.5799	50.9847	54.0481	49.8418
data96	50.1094	50.9847	51.2035	50
data97	54.267	50.9847	52.7352	50
data98	51.86	50.9847	54.7046	48.7342
data99	53.1729	50.9847	51.86	50
data100	53.6105	55.5799	54.7046	50

## Sheet: Figure4C
Figure 4C
	Hipp		LTC
	EC-residual	LTC-residual	EC-residual	Hipp-residual
data1	-1.09409	-1.09409	-2.51641	0.0152342
data2	-4.814	-4.814	-2.73523	-2.73523
data3	-1.09409	2.18818	-6.67396	-4.93345
data4	-2.407	-2.407	-3.69464	-4.48578
data5	-6.34573	-4.37637	-6.67396	-6.67396
data6	-4.59519	-1.96937	-1.05531	-1.21354
data7	-0.437637	1.53173	-6.89278	-6.89278
data8	-0.875274	0.875274	-6.55624	-1.01827
data9	-6.34573	-3.28228	-3.43531	-7.54923
data10	-2.18818	-2.18818	-6.67396	-6.67396
data11	-4.59519	-2.62582	-7.1116	-7.1116
data12	-1.31291	-1.31291	-2.51641	-3.82932
data13	-1.96937	-1.96937	-4.7046	-2.51641
data14	-4.37637	-3.93873	-0.984683	-3.75523
data15	1.09409	0.656455	-11.7438	3.28747
data16	-2.18818	-2.407	-6.15219	-11.4274
data17	-1.31291	-1.31291	-6.01751	-5.36105
data18	-2.84464	-3.06346	-2.95405	-6.01751
data19	-4.59519	-2.62582	-7.04443	0.526965
data20	-2.62582	-2.62582	-0.890508	-2.29759
data21	-0.218818	1.75055	-1.42232	4.01456
data22	-6.78337	-0.656455	-1.42232	-1.42232
data23	-2.84464	-0.875274	-2.73523	-1.42232
data24	-2.18818	-2.18818	-4.48578	2.01161
data25	0.437637	0.437637	1.12283	-4.48578
data26	-1.09409	-1.09409	-4.26696	1.59751
data27	-3.50109	-2.84464	-3.82932	-4.26696
data28	-4.814	-3.71991	-7.34738	-3.82932
data29	-4.37637	0	-2.07877	-0.385356
data30	-2.18818	0	-2.51641	-2.07877
data31	-3.50109	-3.50109	0.234053	-0.934133
data32	-4.814	-2.84464	-5.57987	2.7657
data33	-1.53173	0.437637	-7.01396	-5.89632
data34	-5.47046	-3.06346	-4.26696	-7.33042
data35	-0.437637	-0.437637	-3.82932	-4.26696
data36	-2.18818	-2.18818	-3.6105	-3.82932
data37	-3.50109	-3.50109	-0.80949	-1.87
data38	-3.28228	-1.31291	-1.2035	-4.92341
data39	-8.09628	-0.656455	-2.29759	-1.2035
data40	-3.71991	-2.407	-6.89278	-0.240631
data41	-1.31291	-1.31291	-5.36105	-2.77885
data42	-1.31291	1.75055	-5.36105	-5.36105
data43	1.75055	1.75055	-3.34114	-4.92341
data44	-4.37637	-4.15755	-1.32122	-4.48578
data45	-3.50109	-1.31291	-4.04814	-3.73168
data46	-1.53173	-1.75055	-0.984683	-1.14291
data47	-1.75055	4.37637	-0.328228	-0.328228
data48	-1.75055	-1.75055	-2.07877	-2.07877
data49	-2.407	-2.407	-5.36105	-5.36105
data50	0.437637	0.437637	-1.42232	1.58401
data51	-0.218818	4.814	-5.79869	-5.79869
data52	-5.68928	-3.71991	-4.04814	-4.04814
data53	-1.09409	1.09409	-3.82932	-3.82932
data54	4.59519	1.09409	-5.36105	-0.297759
data55	1.09409	-1.31291	0.624602	-0.00830956
data56	-1.09409	-1.09409	-2.95405	-2.95405
data57	-1.96937	-1.96937	-5.14223	-5.14223
data58	-1.96937	-4.37637	0.866964	-2.45582
data59	-1.31291	0.437637	-6.16569	-4.42519
data60	-5.03282	-3.06346	-4.26696	-4.26696
data61	-4.15755	-2.18818	-4.7046	-0.115988
data62	-1.75055	0.218818	-2.78232	-4.04814
data63	-3.50109	-3.50109	-2.73523	-2.73523
data64	-5.47046	-3.50109	-1.1765	-3.39168
data65	-3.71991	-3.71991	1.01169	-1.2035
data66	-1.53173	0.437637	-4.04814	-4.04814
data67	-3.93873	-1.96937	-2.73523	-2.73523
data68	-1.96937	-1.96937	-3.23346	-3.39168
data69	-4.59519	-2.62582	-0.166537	-3.17287
data70	-3.28228	-1.31291	0.745783	-2.73523
data71	0.875274	0.875274	-4.92341	-5.23987
data72	-1.09409	-1.09409	-3.39168	-3.39168
data73	-5.9081	-3.93873	-5.14223	-5.14223
data74	-1.96937	0	-3.17287	1.7322
data75	-2.18818	-2.18818	-6.45514	-6.45514
data76	-6.56455	-4.814	-6.67396	-6.67396
data77	-4.37637	-4.59519	-3.03818	-3.82932
data78	-3.50109	-3.50109	-10.1751	-8.90923
data79	-3.71991	-1.75055	-4.04814	-1.83295
data80	-4.15755	-2.18818	-2.35818	-2.67464
data81	-1.31291	-1.31291	-2.07877	1.87692
data82	-3.50109	1.09409	-0.328228	-0.486455
data83	0.656455	-0.437637	-0.0824031	-2.29759
data84	-2.18818	0	-0.109409	-0.109409
data85	0.656455	-1.96937	-3.6105	-3.6105
data86	-6.78337	-4.814	-6.45514	-6.45514
data87	-2.18818	-2.18818	-5.36105	-5.36105
data88	-3.06346	-0.218818	-4.26696	-4.26696
data89	-1.09409	-1.09409	-2.51641	-2.51641
data90	-3.28228	-3.28228	-5.51582	-8.20569
data91	-0.875274	-0.875274	-0.863502	-0.0723624
data92	-0.875274	-0.875274	-2.07877	-2.07877
data93	-3.93873	-2.84464	0.769327	-2.07877
data94	-0.437637	-0.437637	-1.85996	-1.85996
data95	-4.59519	0.218818	-4.20637	-4.04814
data96	0.875274	0.875274	-1.2035	1.6446
data97	-3.28228	-3.28228	-2.73523	-1.94409
data98	-0.875274	-0.875274	-5.97042	-4.7046
data99	-2.18818	-2.18818	-1.85996	-1.85996
data100	1.96937	-2.62582	-4.7046	-4.7046

## Sheet: Figure5A
Figure 5A
	load8
data1	74.6667
data2	78.1818
data3	79.0476
data4	80.2326
data5	84.8485
data6	85.5072
data7	85.5856
data8	86.6667
data9	86.9565
data10	89.2857
data11	90.9091
data12	93.5484
data13	94.7917

## Sheet: Figure5B
Figure5B
	Hipp		EC		LTC
	low group	high group	low group	high group	low group	high group
data1	56.872	49.8008	48.8152	53.7849	56.872	49.4024
data2	54.0284	62.9482	50.7109	59.3625	49.763	49.004
data3	57.346	51.3944	57.346	54.9801	52.6066	48.2072
data4	54.9763	54.9801	55.4502	52.5896	50.237	55.3785
data5	52.1327	52.5896	50.7109	51.7928	53.5545	56.1753
data6	51.6588	57.7689	55.4502	56.5737	53.0806	53.7849
data7	52.6066	57.7689	54.0284	60.5578	50.7109	54.1833
data8	51.6588	60.1594	48.8152	57.7689	53.5545	57.7689
data9	52.6066	51.3944	51.6588	54.9801	54.0284	58.5657
data10	56.872	50.996	52.1327	53.7849	48.8152	54.5817
data11	57.8199	50.5976	54.5024	52.988	51.6588	54.9801
data12	57.8199	55.7769	51.1848	56.9721	52.6066	54.9801
data13	58.7678	55.3785	52.1327	55.7769	49.763	45.0199
data14	56.872	56.5737	51.6588	56.9721	45.9716	54.9801
data15	52.6066	52.1912	48.3412	54.1833	55.9242	55.7769
data16	52.6066	56.9721	48.3412	59.3625	60.1896	47.8088
data17	52.1327	49.4024	55.4502	63.745	49.763	48.6056
data18	49.2891	58.9641	55.9242	53.7849	52.1327	55.3785
data19	54.0284	47.8088	60.6635	53.7849	52.1327	48.2072
data20	49.763	52.5896	55.4502	53.7849	48.8152	44.6215
data21	47.8673	52.1912	46.9194	56.9721	57.346	47.4104
data22	54.5024	53.3865	55.9242	57.7689	47.3934	58.9641
data23	55.4502	50.996	52.6066	55.3785	56.3981	54.9801
data24	55.9242	55.7769	50.7109	53.7849	53.5545	55.3785
data25	56.3981	47.012	56.872	57.7689	48.3412	52.988
data26	56.3981	50.5976	50.7109	59.3625	56.872	45.8167
data27	53.5545	52.1912	55.9242	59.761	55.4502	47.012
data28	52.6066	52.988	51.1848	59.3625	49.2891	55.7769
data29	52.6066	51.3944	52.6066	56.1753	55.4502	42.2311
data30	54.5024	59.3625	55.9242	57.7689	50.7109	46.2151
data31	51.1848	53.7849	50.237	59.3625	54.5024	56.9721
data32	54.5024	54.1833	53.0806	54.1833	51.6588	57.3705
data33	59.2417	59.3625	55.4502	56.5737	53.0806	49.4024
data34	56.872	49.4024	50.7109	59.761	54.9763	47.012
data35	53.5545	52.988	50.7109	52.988	43.128	50.1992
data36	54.5024	50.996	50.7109	56.5737	50.7109	47.4104
data37	52.6066	46.6135	58.2938	57.7689	50.237	39.4422
data38	55.9242	56.5737	55.9242	60.1594	51.1848	52.1912
data39	52.6066	50.5976	51.1848	56.9721	49.763	48.2072
data40	46.9194	50.996	55.9242	54.9801	50.237	56.9721
data41	57.346	50.5976	48.8152	52.988	49.763	50.996
data42	57.346	56.1753	53.5545	62.9482	46.4455	46.6135
data43	49.763	56.1753	52.6066	55.3785	55.4502	45.8167
data44	52.6066	53.7849	49.2891	62.1514	50.7109	47.4104
data45	53.5545	49.8008	54.5024	56.9721	48.3412	53.7849
data46	56.872	53.7849	51.6588	56.5737	47.8673	53.7849
data47	60.6635	53.3865	57.346	55.7769	52.1327	48.2072
data48	52.6066	52.5896	47.3934	57.7689	49.2891	44.6215
data49	53.5545	53.3865	56.872	53.7849	44.5498	58.5657
data50	55.9242	55.3785	55.4502	59.3625	57.346	61.753
data51	54.5024	54.1833	53.0806	54.5817	61.6114	56.5737
data52	50.237	61.753	50.237	52.988	45.9716	50.996
data53	53.0806	52.988	56.3981	51.7928	53.5545	50.1992
data54	49.763	57.3705	54.5024	60.5578	52.6066	55.3785
data55	52.1327	55.3785	59.2417	54.1833	52.6066	52.5896
data56	52.6066	50.996	49.763	57.3705	48.3412	48.2072
data57	56.3981	45.4183	54.0284	55.7769	51.1848	44.2231
data58	48.8152	51.3944	49.763	50.996	54.5024	54.1833
data59	50.7109	53.3865	59.2417	51.3944	45.0237	58.1673
data60	54.9763	54.1833	49.2891	51.7928	45.4976	44.6215
data61	57.8199	47.012	52.6066	54.9801	54.5024	52.988
data62	56.3981	53.7849	53.0806	55.7769	50.237	50.1992
data63	47.3934	52.1912	44.5498	55.3785	52.1327	48.6056
data64	49.763	58.1673	51.1848	56.1753	53.5545	53.7849
data65	49.2891	56.5737	50.237	49.8008	60.1896	51.3944
data66	49.763	55.7769	53.0806	56.9721	49.2891	51.7928
data67	56.3981	53.3865	52.1327	59.761	50.237	51.3944
data68	54.5024	59.3625	49.2891	54.9801	53.5545	52.988
data69	50.237	54.1833	52.6066	60.5578	51.1848	61.753
data70	58.2938	57.3705	55.4502	52.1912	50.7109	54.1833
data71	58.7678	58.1673	53.5545	57.7689	54.5024	52.988
data72	58.7678	54.1833	55.9242	60.5578	53.0806	54.5817
data73	50.237	50.5976	54.5024	57.3705	50.7109	55.7769
data74	51.6588	52.1912	49.2891	56.9721	52.1327	43.4263
data75	55.4502	52.5896	48.3412	54.5817	51.1848	52.5896
data76	55.4502	62.1514	58.7678	59.761	50.7109	56.9721
data77	61.1374	54.9801	60.6635	58.5657	51.1848	59.761
data78	52.1327	55.3785	55.4502	56.1753	58.7678	50.1992
data79	55.4502	56.1753	53.0806	55.7769	57.8199	57.3705
data80	57.8199	56.1753	50.237	54.1833	51.1848	53.7849
data81	51.6588	58.1673	55.4502	55.3785	53.5545	44.2231
data82	54.9763	52.1912	53.5545	54.5817	58.7678	45.0199
data83	49.763	55.7769	54.0284	50.996	52.6066	50.5976
data84	47.8673	54.5817	50.237	59.3625	55.4502	53.7849
data85	49.2891	52.5896	46.9194	53.7849	52.6066	49.004
data86	54.5024	56.5737	55.9242	57.3705	48.8152	49.4024
data87	53.0806	55.3785	54.5024	51.3944	49.763	58.5657
data88	50.237	54.1833	55.9242	56.9721	52.1327	48.2072
data89	56.872	54.9801	53.5545	54.1833	53.0806	50.1992
data90	57.346	54.5817	52.6066	56.1753	55.9242	47.4104
data91	53.0806	58.5657	54.5024	60.9562	56.3981	52.5896
data92	57.8199	58.1673	54.5024	54.1833	49.763	55.3785
data93	54.5024	52.5896	51.1848	57.3705	57.346	56.1753
data94	53.0806	52.1912	53.0806	59.761	53.5545	54.5817
data95	55.9242	53.7849	56.3981	60.5578	50.237	50.1992
data96	51.1848	57.3705	54.0284	56.9721	51.1848	45.0199
data97	52.1327	56.5737	52.6066	56.1753	54.5024	57.3705
data98	60.1896	54.5817	59.2417	56.1753	56.3981	54.9801
data99	55.4502	52.988	60.1896	50.5976	51.6588	51.3944
data100	49.763	56.5737	55.4502	54.9801	52.6066	49.004

## Sheet: Figure5C
Figure5C
	Hipp		EC		LTC
	low group	high group	low group	high group	low group	high group
data1	57.109	51.7928	51.8957	53.5857	56.872	52.7888
data2	54.2654	50.1992	50.4739	54.5817	50.237	54.1833
data3	51.1848	50.996	55.4502	52.988	50.7109	51.7928
data4	45.0237	48.008	52.8436	54.1833	50.7109	52.988
data5	50	52.5896	56.6351	52.3904	54.0284	51.7928
data6	49.5261	49.4024	51.8957	56.9721	55.6872	52.3904
data7	52.6066	51.5936	48.5782	53.1873	49.5261	52.3904
data8	51.4218	55.1793	54.9763	58.3665	53.5545	50.996
data9	49.0521	50.7968	51.6588	54.3825	52.8436	52.1912
data10	49.763	50.1992	51.4218	57.1713	49.5261	52.1912
data11	52.6066	50.996	52.6066	53.7849	50.9479	51.3944
data12	52.3697	51.992	54.0284	55.9761	48.8152	48.2072
data13	53.3175	52.1912	51.4218	56.7729	52.8436	51.992
data14	48.8152	50.3984	52.3697	51.3944	54.2654	50.1992
data15	50	49.2032	53.5545	49.8008	49.2891	49.6016
data16	53.5545	48.8048	49.2891	50.3984	50.4739	50.1992
data17	55.4502	56.3745	53.3175	55.7769	51.6588	49.004
data18	54.9763	53.7849	53.0806	55.9761	50.4739	50.7968
data19	54.0284	48.4064	52.1327	55.3785	48.8152	52.7888
data20	53.0806	54.5817	53.7915	56.9721	52.1327	50.3984
data21	49.763	51.7928	49.5261	53.9841	50	52.3904
data22	50.7109	52.5896	52.8436	56.3745	48.1043	52.3904
data23	49.2891	54.7809	54.5024	57.5697	52.1327	50.5976
data24	50.237	52.1912	55.2133	53.1873	48.8152	53.3865
data25	49.5261	48.6056	53.3175	52.988	48.5782	53.1873
data26	52.1327	51.7928	50.7109	51.992	57.109	49.8008
data27	51.4218	49.2032	52.1327	55.7769	47.3934	48.008
data28	52.3697	48.2072	52.1327	51.5936	50.237	48.6056
data29	46.6825	53.5857	57.5829	55.1793	52.6066	50.996
data30	50.7109	48.8048	52.8436	56.5737	57.5829	52.5896
data31	49.5261	54.9801	51.6588	52.7888	48.3412	51.7928
data32	58.5308	53.5857	59.2417	55.7769	55.2133	48.8048
data33	50	50.3984	54.2654	51.5936	51.8957	52.3904
data34	47.3934	54.1833	54.5024	54.5817	50	50.1992
data35	49.763	52.988	51.4218	55.7769	51.1848	44.8207
data36	56.6351	49.4024	50.237	52.988	53.5545	47.6096
data37	50.9479	53.5857	54.7393	51.7928	52.6066	57.3705
data38	49.763	52.5896	52.3697	54.1833	50.237	50.5976
data39	50.9479	56.7729	57.8199	50.3984	52.1327	55.5777
data40	48.1043	49.2032	51.6588	54.9801	51.4218	55.9761
data41	58.2938	49.8008	54.0284	50	50.7109	51.5936
data42	55.2133	47.6096	53.0806	56.3745	45.4976	48.008
data43	54.7393	53.1873	52.1327	55.5777	52.3697	51.5936
data44	50	50.1992	51.1848	54.9801	52.6066	55.3785
data45	55.4502	48.2072	50.7109	56.1753	55.4502	51.5936
data46	48.5782	54.1833	49.2891	58.1673	52.1327	49.6016
data47	49.5261	51.3944	55.2133	55.1793	55.6872	52.3904
data48	48.3412	55.3785	48.5782	53.3865	48.8152	52.1912
data49	47.1564	52.5896	57.109	55.5777	51.6588	50.1992
data50	47.8673	54.3825	50.237	51.7928	45.7346	53.3865
data51	51.4218	53.9841	52.8436	57.5697	52.6066	51.3944
data52	51.8957	50.3984	49.5261	53.7849	52.1327	52.5896
data53	52.6066	52.3904	53.7915	54.1833	53.5545	49.004
data54	52.1327	56.3745	50.9479	51.5936	48.8152	51.5936
data55	53.5545	51.1952	50	53.5857	53.3175	49.4024
data56	54.0284	56.9721	53.5545	57.3705	48.5782	52.3904
data57	54.7393	52.5896	52.3697	58.1673	48.1043	54.1833
data58	50.9479	50.5976	52.1327	49.8008	52.3697	50.996
data59	51.6588	53.3865	54.2654	56.5737	57.109	50.7968
data60	52.1327	52.988	52.3697	56.9721	53.0806	54.7809
data61	53.3175	57.3705	52.3697	56.1753	49.5261	49.4024
data62	55.6872	55.1793	52.3697	52.5896	55.4502	53.7849
data63	49.5261	51.3944	52.3697	52.988	49.763	52.988
data64	51.8957	53.5857	51.4218	58.1673	52.3697	50.3984
data65	52.3697	48.4064	49.763	53.5857	48.8152	51.3944
data66	53.3175	56.7729	54.5024	55.3785	54.7393	50.996
data67	49.0521	50.1992	51.6588	53.1873	54.9763	50.5976
data68	51.6588	50.5976	54.0284	54.9801	52.3697	49.8008
data69	55.9242	50.996	56.1611	54.3825	50.7109	50.7968
data70	51.8957	49.6016	50.9479	50.1992	54.7393	50.7968
data71	49.2891	55.1793	51.4218	52.3904	50.4739	51.1952
data72	50.4739	52.3904	51.1848	52.7888	52.1327	54.9801
data73	52.6066	52.5896	51.1848	53.3865	54.0284	50.3984
data74	52.8436	49.4024	47.8673	50	48.1043	48.2072
data75	51.4218	50.3984	49.2891	54.3825	45.9716	54.7809
data76	52.8436	55.7769	54.7393	55.7769	51.8957	50.996
data77	43.3649	52.988	52.6066	58.9641	52.1327	51.5936
data78	51.8957	49.2032	50.7109	56.9721	50.237	50.1992
data79	51.1848	49.2032	50	61.1554	55.6872	50.7968
data80	58.0569	51.7928	53.3175	58.1673	53.0806	55.5777
data81	46.4455	52.988	56.6351	58.5657	49.763	47.4104
data82	53.5545	46.8127	50.7109	53.3865	47.1564	53.3865
data83	48.5782	48.008	54.5024	52.7888	48.1043	52.988
data84	52.8436	52.988	50	56.3745	48.5782	48.8048
data85	53.7915	49.004	54.0284	51.992	52.3697	53.7849
data86	48.1043	52.988	51.6588	54.1833	50.237	53.5857
data87	51.8957	52.7888	51.8957	51.1952	50.7109	48.008
data88	54.5024	56.5737	56.3981	55.5777	54.7393	50.7968
data89	51.1848	56.5737	50.7109	50.5976	50.237	53.7849
data90	52.6066	49.4024	53.5545	51.3944	51.1848	50.1992
data91	51.4218	52.3904	53.3175	54.7809	55.4502	50.3984
data92	48.1043	50.5976	54.7393	52.7888	50	49.2032
data93	51.6588	52.1912	49.5261	53.3865	54.2654	51.7928
data94	53.5545	51.3944	55.9242	52.988	53.0806	46.8127
data95	54.9763	50.996	51.4218	53.9841	50	52.5896
data96	53.3175	55.5777	51.6588	53.3865	54.5024	53.7849
data97	48.1043	53.3865	50.9479	55.5777	47.3934	49.8008
data98	51.1848	49.4024	52.6066	52.988	57.346	50
data99	45.7346	50.7968	52.1327	56.5737	52.3697	49.2032
data100	50.4739	52.7888	53.0806	54.3825	56.872	51.1952

## Sheet: Figure5D
Figure5D
	load4	load6	load8
data1	0.217215	0.24471	0.231883
data2	0.270094	0.28513	0.281147
data3	0.180057	0.183615	0.182367
data4	0.229919	0.241908	0.261792
data5	0.171449	0.187218	0.188071
data6	0.169471	0.168903	0.172159
data7	0.243233	0.262988	0.259321
data8	0.230326	0.230971	0.234084
data9	0.157117	0.151913	0.159556
data10	0.143151	0.14695	0.14635
data11	0.203221	0.216754	0.21901
data12	0.155305	0.156745	0.161711
data13	0.156178	0.180418	0.172339

[truncated: 9 more sheets: Figure5E, Figure5F, Supplementary Figure S1, Supplementary Figure S2A, Supplementary Figure S2B, Supplementary Figure S2C, Supplementary Figure S2D, Supplementary Figure S2E, Supplementary Figure S3]
